# Supplementary material for: Praseodymium-Doped Cr2O3 Prepared by In Situ Pyrolysis of MIL-101(Cr) for Highly Efficient Catalytic Oxidation of 1,2-Dichloroethane
Source: Molecules. 2024 Jul 21;29(14):3417. doi: 10.3390/molecules29143417 (PMC11280410; doi:10.3390/molecules29143417)
Supplement: Supplementary file 1 [file molecules-29-03417-s001.zip]

Archive with 1 entries (1 files):
- molecules-3032281-Supplementary Materials.pdf
